# Supplementary material for: Transcriptional Signatures of Immune, Neural, and Endocrine Functions in the Brain and Kidney of Rainbow Trout (Oncorhynchus mykiss) in Response to Aeromonas salmonicida Infection
Source: Int J Mol Sci. 2022 Jan 25;23(3):1340. doi: 10.3390/ijms23031340 (PMC8835788; doi:10.3390/ijms23031340)
Supplement: Supplementary file 1 [file ijms-23-01340-s001.zip]

Archive with 1 entries (1 files):
- ijms-1543762-supplementary.pdf
